# Supplementary material for: Prognostic role of FUT8 expression in relation to p53 status in stage II and III colorectal cancer
Source: PLoS One. 2018 Jul 5;13(7):e0200315. doi: 10.1371/journal.pone.0200315 (PMC6033451; doi:10.1371/journal.pone.0200315)
Supplement: S1 Table — (XLSX) [file pone.0200315.s001.xlsx]

## Sheet: Supporting Information
	Table S1. Univariate Cox regression analysis for disease-free survival in patients with stage II and III colorectal cancer
				Univariate
		Variables		HR	95%CI	P
	IHC cohort (n=194)
		Age	Continuous	1.026	1.00-1.05	0.07
		Gender	Female vs male	1.539	0.86-2.77	0.149
		Tumor location	Rectum vs Colon	1.57	0.88-2.82	0.13
		Histological differentiation	Poor vs Well-Mod	2.693	1.06-6.83	0.037
		Stage	III vs II	2.698	1.48-4.93	0.001
		Adjuvant chemotherapy	Yes vs No	1.222	0.66-2.27	0.526
		FUT8 protein expression	High vs Low	0.854	0.43-1.69	0.649
		p53 nuclear expression †	Positive vs Negative	0.72	0.33-1.59	0.415
	Microarray cohort (n=357) ‡
		Age	Continuous	1.005	0.99-1.02	0.444
		Gender	Female vs male	0.804	0.58-1.11	0.182
		Tumor location	Distal vs Proximal	1.064	0.77-1.47	0.705
		Stage	III vs II	2.25	1.63-3.12	<0.001
		FUT8 mRNA expression	High vs Low	0.861	0.60-1.24	0.418
		p53 mutation	Mutant vs Wild-type	1.182	0.82-1.71	0.375
	† In the IHC cohort, the p53 status was available for 123 of 194 cases. ‡ The univariate models in the microarray cohort were adjusted for cohort membership.
